# Supplementary material for: The DNA Methylation–Autophagy Axis: A Driver of MSC Fate Imbalance in Skeletal Aging and Osteoporosis
Source: Biology (Basel). 2026 Jan 24;15(3):218. doi: 10.3390/biology15030218 (PMC12896871; doi:10.3390/biology15030218)
Supplement: Supplementary file 1 [file biology-15-00218-s001.zip]

Archive with 1 entries (1 files):
- biology-4069772-supplementary.pdf
